# Supplementary material for: A Novel Immunobiotics Bacteroides dorei Ameliorates Influenza Virus Infection in Mice
Source: Front Immunol. 2022 Jan 26;12:828887. doi: 10.3389/fimmu.2021.828887 (PMC8826429; doi:10.3389/fimmu.2021.828887)
Supplement: Supplementary file 3 [file Table_1.xlsx]

## Sheet: Sheet1
Table S1: 24-hour quercetin degrading rate of 48 bacteria isolated from ferrent food or human faecel.
Collection no.	Organism	24-hour quercetin Degrading rate	Origin
1	Anaerostipes hadrus	0	human faecel
2	Anaerostipes hadrus	0	human faecel
3	Bifidobacterium adolescentis	0	human faecel
4	Bifidobacterium longum	0.126	human faecel
5	Bifidobacterium longum	0.357	human faecel
6	Bacteroides vulgatus	0	human faecel
7	Bacteroides stercoris	0	human faecel
8	Bacteroides fragilis	0.489	human faecel
9	Bacteroides fragilis	0	human faecel
10	Bacteroides fragilis	0	human faecel
11	Streptococcus salivarius	0	human faecel
12	Bacteroides ovatus	0	human faecel
13	Clostridioides difficile	0.287	human faecel
14	Streptococcus equinus	0.225	human faecel
15	Bacteroides uniformis	0.302	human faecel
16	Lactobacillus ruminis	0	human faecel
17	Bacteroides thetaiotaomicron	0	human faecel
18	Bacteroides thetaiotaomicron	0	mouse faecel
19	Bifidobacterium bifidum	0	human faecel
20	Lactobacillus paracasei	0.425	human faecel
21	Bacteroides vulgatus	0.108	human faecel
22	Bifidobacterium pseudocatenulatum	0	human faecel
23	Enterococcus faecalis	0.503	human faecel
24	Bacteroides caccae	0.251	human faecel
25	Lachnospiraceae bacterium	0	human faecel
26	Escherichia coli	0	human faecel
27	Bacteroides stercoris	0	human faecel
28	Dorea longicatena strain	0	human faecel
29	Bifidobacterium infantis	0	human faecel
30	Bacteroides dorei	0.712	human faecel
31	Clostridium scindens	0	human faecel
32	Flavonifractor plautii	0.0768	human faecel
33	Bacteroides koreensis	0	human faecel
34	Parabacteroides distasonis	0	human faecel
35	Parabacteroides distasonis	0	mouse faecel
36	Clostridium bolteae	0	human faecel
37	Bacteroides kribbi	0	human faecel
38	Bifidobacterium stercoris	0	human faecel
39	Lactobacillus paragasseri	0	human faecel
40	Lactobacillus animalis	0	human faecel
41	Eggerthella lenta	0	human faecel
42	Lactobacillus sakei	0	Fermented food
43	Bacillus subtilis	0.026	Fermented food
44	Bacillus subtilis	0	Fermented food
45	Lactobacillus Plantarum	0.556	Fermented food
46	Lactobacillus Plantarum	0.285	Yogurt
47	Lactobacillus bulgaricus	0.102	Yogurt
48	Clostridium orbiscindens strain ATCC 49531	0.875	purchase from ATCC
Note: Red markers indicate the nine bacterial strain selected for the experiment 1
